# Supplementary material for: Efficacy and Safety of Kahook Dual Blade Goniotomy and Trabecular Micro-Bypass Stent in Combination with Cataract Extraction
Source: Biomimetics (Basel). 2025 Oct 14;10(10):691. doi: 10.3390/biomimetics10100691 (PMC12564784; doi:10.3390/biomimetics10100691)
Supplement: Supplementary file 1 [file biomimetics-10-00691-s001.zip]

Archive with 1 entries (1 files):
- biomimetics-3856385-supplementary.pdf
